# Supplementary material for: Peptide-Functionalized Nanoemulsions as a Promising Tool for Isolation and Ex Vivo Culture of Circulating Tumor Cells
Source: Bioengineering (Basel). 2022 Aug 10;9(8):380. doi: 10.3390/bioengineering9080380 (PMC9405120; doi:10.3390/bioengineering9080380)
Supplement: Supplementary file 1 [file bioengineering-09-00380-s001.zip]

Archive with 1 entries (1 files):
- bioengineering-1825224-supplementary-conversion.pdf
